# Supplementary material for: Reparative Efficacy of Liposome-Encapsulated Oleanolic Acid against Liver Inflammation Induced by Fine Ambient Particulate Matter and Alcohol in Mice
Source: Pharmaceutics. 2022 May 23;14(5):1108. doi: 10.3390/pharmaceutics14051108 (PMC9148131; doi:10.3390/pharmaceutics14051108)
Supplement: Supplementary file 1 [file pharmaceutics-14-01108-s001.zip]

Archive with 1 entries (1 files):
- pharmaceutics-1701380-supplementary.pdf
